# Supplementary material for: Influence of Hyperglycemia and Diabetes on Cardioprotection by Humoral Factors Released after Remote Ischemic Preconditioning (RIPC)
Source: Int J Mol Sci. 2021 Aug 18;22(16):8880. doi: 10.3390/ijms22168880 (PMC8396298; doi:10.3390/ijms22168880)
Supplement: Supplementary file 1 [file ijms-22-08880-s001.zip]

Archive with 1 entries (1 files):
- ijms-1326931-supplementary.pdf
